# Supplementary material for: FRET Visualization of High Mechanosensation of von Willebrand Factor to Hydrodynamic Force
Source: Biosensors (Basel). 2025 Apr 14;15(4):248. doi: 10.3390/bios15040248 (PMC12026062; doi:10.3390/bios15040248)
Supplement: Supplementary file 1 [file biosensors-15-00248-s001.zip]

Archive with 6 entries (4 files):
- biosensors-3492871-supplementary/biosensors-3492871-supplementary/
- biosensors-3492871-supplementary/biosensors-3492871-supplementary/Supplementary information/
- biosensors-3492871-supplementary/biosensors-3492871-supplementary/Supplementary information/Movie 1.avi
- biosensors-3492871-supplementary/biosensors-3492871-supplementary/Supplementary information/Movie 2.avi
- biosensors-3492871-supplementary/biosensors-3492871-supplementary/Supplementary information/Movie 3.avi
- biosensors-3492871-supplementary/biosensors-3492871-supplementary/Supplementary information/Supporting Information text.pdf
